# Supplementary material for: Interaction of the pioneer transcription factor GATA3 with nucleosomes
Source: Nat Commun. 2020 Aug 18;11:4136. doi: 10.1038/s41467-020-17959-y (PMC7434886; doi:10.1038/s41467-020-17959-y)
Supplement: Supplementary file 4 — Source Data [file 41467_2020_17959_MOESM4_ESM.xlsx]

## Sheet: Sheet1
Source Data for bar graphs in Figures 2c, 3b, 3d, and 5c
The band intensities were quantitated as the peak volume (QL) of each band by Multi Guage software (Version 3.2, FUJIFILM).
The bands corresponding to the GATA3-nucleosome complex and the nucleosome on the same lane were independently
quantitated as band 1 and band 2, respectively, as shown in Excel sheets. In lanes containing only nucleosome band,
the nucleosome band was quantitated as band 1. Each background value (BG) was subtracted from the corresponding
band intensity value, and the bona fide band intensity values (QL-BG) were obtained. The GATA3-nucleosome complex
ratio was estimated relative to sum of the bona fide band intensity values of the GATA3-nucleosome complex and the free
nucleosome on each lane.

## Sheet: for_Fig2c
EMSA SHL2_#1
Lane	Band	QL	BG	QL-BG
1	1	15581742	2.56904e+06	1.30127e+07
2	1	1744944	1.43048e+06	314464
2	2	15937869	2.37715e+06	1.35607e+07
3	1	3057032	2.17834e+06	878692
3	2	13105344	2.61002e+06	1.04953e+07
4	1	7914648	4.66648e+06	3.24817e+06
4	2	9879432	3.25105e+06	6.62838e+06
5	1	16242513	2.30534e+06	1.39372e+07
6	1	2369351	1.96533e+06	404020
6	2	13911486	2.14596e+06	1.17655e+07
7	1	3260385	1.60885e+06	1.65154e+06
7	2	11539805	2.33079e+06	9.20901e+06
8	1	5079332	1.92798e+06	3.15136e+06
8	2	8203398	2396427	5806971
9	1	13770073	2.16836e+06	1.16017e+07
10	1	1656505	1.17693e+06	479575
10	2	13471568	2.12775e+06	1.13438e+07
11	1	3681514	1.67298e+06	2.00854e+06
11	2	9259504	2.06984e+06	7.18966e+06
12	1	5835434	2.13647e+06	3.69897e+06
12	2	6091544	1.82239e+06	4.26915e+06
13	1	16694176	2.11423e+06	1.45799e+07
14	1	1567582	1.26958e+06	297998
14	2	17053890	2.05734e+06	1.49966e+07
15	1	2454220	1.33317e+06	1.12105e+06
15	2	13578552	2.18944e+06	1.13891e+07
16	1	4124870	1.6689e+06	2.45597e+06
16	2	9503174	2.12334e+06	7.37984e+06
17	1	15300677	2.30579e+06	1.29949e+07
18	1	1964766	1.63222e+06	332542
18	2	14328057	2.14389e+06	1.21842e+07
19	1	3281518	1.53458e+06	1.74694e+06
19	2	10346995	2.0606e+06	8.2864e+06
20	1	4824050	1.84453e+06	2.97952e+06
20	2	5826671	2.08102e+06	3.74565e+06
EMSA SHL5_#1
Lane	Band	QL	BG	QL-BG
1	1	17485441	2.86396e+06	1.46215e+07
2	1	1420076	1.13852e+06	281554
2	2	17434907	2.59972e+06	1.48352e+07
3	1	4052270	1.86345e+06	2.18882e+06
3	2	13309191	2.67219e+06	1.0637e+07
4	1	6768307	2.44692e+06	4.32138e+06
4	2	8934856	2.50422e+06	6.43063e+06
5	1	14873498	1.90439e+06	1.29691e+07
6	1	1539363	1.30117e+06	238191
6	2	15871693	2.41575e+06	1.34559e+07
7	1	3367352	1.58917e+06	1.77819e+06
7	2	11595049	2.29696e+06	9.29809e+06
8	1	6031917	2.32501e+06	3.70691e+06
8	2	7960376	2.32343e+06	5.63694e+06
9	1	16643852	2.36962e+06	1.42742e+07
10	1	1998712	1.68613e+06	312583
10	2	16756152	2.59181e+06	1.41643e+07
11	1	4112570	1.95221e+06	2.16036e+06
11	2	13549910	2.60652e+06	1.09434e+07
12	1	6542972	2.40459e+06	4.13839e+06
12	2	8779662	2.40854e+06	6.37112e+06
13	1	16483025	2.47018e+06	1.40128e+07
14	1	2116451	1.60655e+06	509901
14	2	15239358	2.26955e+06	1.29698e+07
15	1	7121559	2.4742e+06	4.64736e+06
15	2	10791624	2.55955e+06	8.23208e+06
16	1	11133510	2.83813e+06	8.29538e+06
16	2	4566460	1.93565e+06	2.63081e+06
17	1	17771030	3.19348e+06	1.45776e+07
18	1	2304155	1.57132e+06	732835
18	2	16164851	2.44529e+06	1.37196e+07
19	1	6212479	1.95271e+06	4.25976e+06
19	2	11904037	2.58136e+06	9.32268e+06
20	1	11626737	2.60472e+06	9.02201e+06
20	2	3729092	1.82277e+06	1.90632e+06
EMSA SHL2_#2
Lane	Band	QL	BG	QL-BG
1	1	15372612	2.54901e+06	1.28236e+07
2	1	2286762	1.59102e+06	695741
2	2	15391703	2.4709e+06	1.29208e+07
3	1	6804044	3.93874e+06	2.8653e+06
3	2	12309343	2.2029e+06	1.01064e+07
4	1	9249671	5.57613e+06	3.67354e+06
4	2	11508445	4.0084e+06	7.50004e+06
5	1	16669363	2.94176e+06	1.37276e+07
6	1	2058135	1.44659e+06	611540
6	2	14696307	2.48211e+06	1.22142e+07
7	1	3826918	2.17218e+06	1.65474e+06
7	2	11010322	2.73196e+06	8.27836e+06
8	1	5661949	2.20545e+06	3.4565e+06
8	2	8231902	2206160	6025742
9	1	15518573	2.53255e+06	1.2986e+07
10	1	2041924	1.47596e+06	565967
10	2	14644993	2.47811e+06	1.21669e+07
11	1	4647507	2.09274e+06	2.55477e+06
11	2	11331259	2207689	9123570
12	1	5289844	2.11185e+06	3.178e+06
12	2	9168466	2.30559e+06	6.86287e+06
13	1	15654649	2.26282e+06	1.33918e+07
14	1	2237827	1.63777e+06	600061
14	2	15497410	2.02233e+06	1.34751e+07
15	1	3548604	1.65621e+06	1.89239e+06
15	2	13462581	2.33039e+06	1.11322e+07
16	1	4525600	1.74584e+06	2.77976e+06
16	2	11129191	2.3243e+06	8.80489e+06
17	1	15697736	2.48003e+06	1.32177e+07
18	1	2204169	1.51535e+06	688823
18	2	14318605	2.16982e+06	1.21488e+07
19	1	4691164	1.96977e+06	2.7214e+06
19	2	11336847	2.05759e+06	9.27926e+06
20	1	6883850	2.67615e+06	4.2077e+06
20	2	8635587	2.28327e+06	6.35232e+06
EMSA SHL5_#2
Lane	Band	QL	BG	QL-BG
1	1	15779616	2.25746e+06	1.35222e+07
2	1	1860961	1.12215e+06	738814
2	2	16109366	2.38596e+06	1.37234e+07
3	1	4874735	1.72009e+06	3.15465e+06
3	2	13017639	2.21989e+06	1.07977e+07
4	1	7241118	2.15943e+06	5.08169e+06
4	2	10449037	2.33241e+06	8.11663e+06
5	1	15457986	2.20234e+06	1.32556e+07
6	1	2384963	1.79191e+06	593054
6	2	14662488	2.17405e+06	1.24884e+07
7	1	5042743	1.93244e+06	3.1103e+06
7	2	11379465	2.15803e+06	9.22144e+06
8	1	7372813	2.35451e+06	5.0183e+06
8	2	8684378	2.08584e+06	6.59854e+06
9	1	13772935	2.11914e+06	1.16538e+07
10	1	2699199	1.89562e+06	803584
10	2	14207914	2.3103e+06	1.18976e+07
11	1	5565605	1.98387e+06	3.58174e+06
11	2	10688314	2.25873e+06	8.42959e+06
12	1	8185106	2.54284e+06	5.64226e+06
12	2	7257003	2.28827e+06	4.96874e+06
13	1	15669992	2.41939e+06	1.32506e+07
14	1	2920985	1.56079e+06	1.36019e+06
14	2	15388177	2.74843e+06	1.26397e+07
15	1	7620921	1.70877e+06	5.91215e+06
15	2	9780383	2.20692e+06	7.57347e+06
16	1	10676125	2.21375e+06	8.46237e+06
16	2	2558035	1.0183e+06	1.53974e+06
17	1	15799484	2.30916e+06	1.34903e+07
18	1	2827877	1.41973e+06	1.40814e+06
18	2	13684711	2.00069e+06	1.1684e+07
19	1	8933368	2.01252e+06	6.92085e+06
19	2	6568198	1.83431e+06	4.73389e+06
20	1	10782135	1.98385e+06	8.79828e+06
20	2	2499106	1.23291e+06	1.26619e+06
EMSA SHL2_#3
Lane	Band	QL	BG	QL-BG
1	1	13942416	2.38251e+06	1.15599e+07
2	1	2042491	1.66823e+06	374260
2	2	13677970	2.67805e+06	1.09999e+07
3	1	7284176	4.5184e+06	2.76578e+06
3	2	12408667	2.58462e+06	9.82405e+06
4	1	8377429	4.68568e+06	3.69175e+06
4	2	9883772	2.46295e+06	7.42082e+06
5	1	13587407	2.5456e+06	1.10418e+07
6	1	2296361	1.82767e+06	468695
6	2	12407059	2.39153e+06	1.00155e+07
7	1	3127909	1.55338e+06	1.57453e+06
7	2	10487069	2.3117e+06	8.17537e+06
8	1	5324309	2.25812e+06	3.06619e+06
8	2	8749832	2.24128e+06	6.50855e+06
9	1	12093411	2.27094e+06	9.82247e+06
10	1	2611250	1.96419e+06	647062
10	2	12112261	2.36117e+06	9.75109e+06
11	1	3432872	1.67605e+06	1.75682e+06
11	2	10771769	2.35961e+06	8.41216e+06
12	1	5457763	2.08893e+06	3.36883e+06
12	2	9300650	2.5734e+06	6.72725e+06
13	1	13969780	2.56077e+06	1.1409e+07
14	1	2502882	1.88614e+06	616740
14	2	13055229	2.27647e+06	1.07788e+07
15	1	3767234	2.05972e+06	1.70752e+06
15	2	10958001	1.94931e+06	9.00869e+06
16	1	3988016	1.75059e+06	2.23743e+06
16	2	11016542	2.41979e+06	8.59675e+06
17	1	12285706	2.15172e+06	1.0134e+07
18	1	2272295	1.61137e+06	660928
18	2	13148233	2.35266e+06	1.07956e+07
19	1	3555551	1.69493e+06	1.86062e+06
19	2	10673060	1.96437e+06	8.70869e+06
20	1	3700682	1.40684e+06	2.29384e+06
20	2	8409747	1.77322e+06	6.63653e+06
EMSA SHL5_#3
Lane	Band	QL	BG	QL-BG
1	1	13155460	2.32192e+06	1.08335e+07
2	1	1997550	1.46669e+06	530857
2	2	14240740	2.3447e+06	1.1896e+07
3	1	3646259	1.65798e+06	1.98828e+06
3	2	14412870	2.52341e+06	1.18895e+07
4	1	4753089	1.55025e+06	3.20284e+06
4	2	10755026	2.11775e+06	8.63728e+06
5	1	14542137	2.22667e+06	1.23155e+07
6	1	1923756	1.33135e+06	592406
6	2	14251428	2.25277e+06	1.19987e+07
7	1	3297565	1.51107e+06	1.7865e+06
7	2	12429973	2.15443e+06	1.02755e+07
8	1	4100314	1.41369e+06	2.68663e+06
8	2	10475414	2.25911e+06	8.2163e+06
9	1	12541086	1.94272e+06	1.05984e+07
10	1	2535362	1.92048e+06	614884
10	2	13630299	2398225	11232074
11	1	3768765	1.66303e+06	2.10573e+06
11	2	11703120	2.33983e+06	9.36329e+06
12	1	5055987	1.75794e+06	3.29805e+06
12	2	9746309	2.4396e+06	7.30671e+06
13	1	14474201	2.17259e+06	1.23016e+07
14	1	2985879	1.77378e+06	1.2121e+06
14	2	13826179	2.26193e+06	1.15642e+07
15	1	6671049	1.94484e+06	4.72621e+06
15	2	9416649	2.33142e+06	7.08523e+06
16	1	10209721	2.34084e+06	7.86888e+06
16	2	4125887	1.45517e+06	2.67071e+06
17	1	14357102	2.19577e+06	1.21613e+07
18	1	2883631	1.41165e+06	1.47198e+06
18	2	12705383	1.96549e+06	1.07399e+07
19	1	8570899	2.3469e+06	6.224e+06
19	2	9349386	2.05231e+06	7.29708e+06
20	1	11177509	2.47689e+06	8.70062e+06
20	2	4277413	1.67924e+06	2.59818e+06

## Sheet: for_Fig3b
EMSA#1
Lane	Band	QL	BG	QL-BG
1	1	14347819	3.1317e+06	1.12161e+07
2	1	3367521	2.26167e+06	1.10585e+06
2	2	12744909	2.96696e+06	9.77795e+06
3	1	4748636	2.43319e+06	2.31544e+06
3	2	9726005	3.24128e+06	6.48473e+06
4	1	6127493	2.74038e+06	3.38712e+06
4	2	6115970	2.94572e+06	3.17025e+06
5	1	13560386	2.96477e+06	1.05956e+07
6	1	5631911	2.4239e+06	3.20801e+06
6	2	11056791	2.74705e+06	8.30974e+06
7	1	10141548	2.85868e+06	7.28287e+06
7	2	5781965	2.27564e+06	3.50632e+06
8	1	11177112	3.33643e+06	7.84068e+06
8	2	3462587	2.27959e+06	1.183e+06
9	1	15344866	3.4478e+06	1.18971e+07
10	1	2906953	2.67722e+06	229728
10	2	14147005	3.50574e+06	1.06413e+07
11	1	4036930	3825156	211774
11	2	13250300	4.41706e+06	8.83324e+06
12	1	3509966	3.34826e+06	161707
12	2	10379099	4.94267e+06	5.43643e+06
EMSA#2
Lane	Band	QL	BG	QL-BG
1	1	17414491	3.35118e+06	1.40633e+07
2	1	2271446	1.80383e+06	467618
2	2	16174129	2.98449e+06	1.31896e+07
3	1	4382265	2.10568e+06	2.27659e+06
3	2	11871578	2.79567e+06	9.07591e+06
4	1	6227470	2.42002e+06	3.80745e+06
4	2	7990310	2.88159e+06	5.10872e+06
5	1	15898062	3.15366e+06	1.27444e+07
6	1	3253058	2.06549e+06	1.18757e+06
6	2	14750095	2.87964e+06	1.18705e+07
7	1	8783138	3.26951e+06	5.51363e+06
7	2	9555960	2.78786e+06	6.7681e+06
8	1	12408484	3.43922e+06	8.96926e+06
8	2	4013131	2.1324e+06	1.88073e+06
9	1	18759590	4.16058e+06	1.4599e+07
10	1	1655481	1.36646e+06	289024
10	2	17130280	3.06718e+06	1.40631e+07
11	1	3768106	2648154	1119952
11	2	15027940	3.239e+06	1.17889e+07
12	1	4052218	2.14644e+06	1.90577e+06
12	2	11582587	3.31192e+06	8.27067e+06
EMSA#3
Lane	Band	QL	BG	QL-BG
1	1	20053392	4.43717e+06	1.56162e+07
2	1	2335194	2.12515e+06	210047
2	2	17345958	3.51427e+06	1.38317e+07
3	1	5414693	2.99794e+06	2.41676e+06
3	2	13740633	3.37529e+06	1.03653e+07
4	1	8140596	3.52137e+06	4.61922e+06
4	2	9187748	3.37167e+06	5.81608e+06
5	1	18398931	4.12004e+06	1.42789e+07
6	1	3162519	2.44017e+06	722348
6	2	17410842	3.92327e+06	1.34876e+07
7	1	10416309	4.28464e+06	6.13167e+06
7	2	11019122	3.32012e+06	7.699e+06
8	1	14041909	3.4547e+06	1.05872e+07
8	2	5228489	2.48799e+06	2.7405e+06
9	1	22116131	5.13101e+06	1.69851e+07
10	1	2568060	2.53871e+06	29345.1
10	2	21363589	5.16621e+06	1.61974e+07
11	1	2910277	2.09867e+06	811605
11	2	19224648	5.17591e+06	1.40487e+07
12	1	4679437	2.66931e+06	2.01013e+06
12	2	14779044	4.85104e+06	9.928e+06

## Sheet: for_Fig3d
EMSA#1
Lane	Band	QL	BG	QL-BG
1	1	11573533	2.63937e+06	8.93416e+06
2	1	1832326	1.44573e+06	386599
2	2	10715860	2.33548e+06	8.38038e+06
3	1	3301381	1.69286e+06	1.60852e+06
3	2	8761476	2.31786e+06	6.44361e+06
4	1	4351470	1.92657e+06	2.4249e+06
4	2	7326081	2.63799e+06	4.6881e+06
5	1	11524819	2.61689e+06	8.90793e+06
6	1	1449222	1199159	250063
6	2	10850758	2.29594e+06	8.55482e+06
7	1	2655404	1.68324e+06	972167
7	2	10379605	2.60092e+06	7.77869e+06
8	1	3328099	1.83255e+06	1.49555e+06
8	2	9541484	2.98249e+06	6.559e+06
EMSA#2
Lane	Band	QL	BG	QL-BG
1	1	15801976	2.81308e+06	1.29889e+07
2	1	2092438	1.4568e+06	635640
2	2	16873002	2.29525e+06	1.45778e+07
3	1	4766195	1.69301e+06	3.07319e+06
3	2	10912398	2.44691e+06	8.46549e+06
4	1	5529093	1.7613e+06	3.76779e+06
4	2	7852404	2.34818e+06	5.50422e+06
5	1	15368617	2.42664e+06	1.2942e+07
6	1	1651948	1.41576e+06	236188
6	2	16105714	2.49726e+06	1.36085e+07
7	1	3101749	1.52101e+06	1.58074e+06
7	2	12044139	2.29317e+06	9.75097e+06
8	1	3276649	1.42322e+06	1.85343e+06
8	2	7330230	1.93252e+06	5.39771e+06
EMSA#3
Lane	Band	QL	BG	QL-BG
1	1	14982797	2.08685e+06	1.28959e+07
2	1	1739459	1.1823e+06	557163
2	2	14737012	2.19833e+06	1.25387e+07
3	1	3452386	1.51066e+06	1.94173e+06
3	2	11079146	2.22721e+06	8.85193e+06
4	1	4568937	1.52954e+06	3.0394e+06
4	2	7351032	2.18482e+06	5.16621e+06
5	1	15126194	2.25166e+06	1.28745e+07
6	1	1382074	1.059e+06	323074
6	2	16517048	2.54152e+06	1.39755e+07
7	1	2217011	1.15432e+06	1.06269e+06
7	2	13717322	2.23046e+06	1.14869e+07
8	1	3254835	1.39595e+06	1.85888e+06
8	2	8840344	2.30298e+06	6.53737e+06

## Sheet: for_Fig5c
EMSA#1
Lane	Band	QL	BG	QL-BG
1	1	14076228	3.2662e+06	1.081e+07
2	1	3954537	2.06485e+06	1.88969e+06
2	2	13202330	2.91572e+06	1.02866e+07
3	1	8534899	2.28055e+06	6.25435e+06
3	2	6000512	2171450	3829062
4	1	10238631	3.05122e+06	7.18741e+06
4	2	2211668	1.21951e+06	992156
5	1	12129110	2.76574e+06	9.36337e+06
6	1	4034960	1.93661e+06	2.09835e+06
6	2	11414614	2.70289e+06	8.71172e+06
7	1	8246348	2.48536e+06	5.76099e+06
7	2	6074369	2.25944e+06	3.81493e+06
8	1	8794617	2.48338e+06	6.31124e+06
8	2	2978558	2.3093e+06	669254
9	1	12871530	2.7304e+06	1.01411e+07
10	1	2763297	2.10405e+06	659246
10	2	11681959	2.52119e+06	9.16077e+06
11	1	3988576	1.76658e+06	2.22199e+06
11	2	9649860	2.32104e+06	7.32882e+06
12	1	6380782	2.51367e+06	3.86711e+06
12	2	6779385	3.14704e+06	3.63234e+06
13	1	12625730	2640354	9985376
14	1	2291608	1.63515e+06	656460
14	2	11253778	2.2873e+06	8.96648e+06
15	1	6058243	2.42679e+06	3.63145e+06
15	2	8098023	2.2965e+06	5.80152e+06
16	1	8274576	2.65324e+06	5.62134e+06
16	2	6578731	2.76416e+06	3.81457e+06
17	1	14545115	3.03173e+06	1.15134e+07
18	1	2930224	1419287	1510937
18	2	13307148	2836699	10470449
19	1	8559073	2.92694e+06	5.63213e+06
19	2	8449235	2.77088e+06	5.67836e+06
20	1	10004025	2.3734e+06	7.63063e+06
20	2	2749357	1.83642e+06	912933
EMSA#2
Lane	Band	QL	BG	QL-BG
1	1	14723804	3.24627e+06	1.14775e+07
2	1	3137688	1.8516e+06	1.28609e+06
2	2	13456145	2.92383e+06	1.05323e+07
3	1	7644916	2.4544e+06	5.19051e+06
3	2	8156090	3.08423e+06	5.07186e+06
4	1	9286420	2.69913e+06	6.58729e+06
4	2	2716436	1.38919e+06	1.32725e+06
5	1	12246649	2.77475e+06	9.4719e+06
6	1	2869069	1.79146e+06	1.07761e+06
6	2	11498229	2.8311e+06	8.66713e+06
7	1	7687697	2.44764e+06	5.24005e+06
7	2	5174143	2.13996e+06	3.03418e+06
8	1	8965332	2622228	6343104
8	2	2395277	1635755	759522
9	1	13633804	2.96115e+06	1.06727e+07
10	1	1988133	1.71582e+06	272310
10	2	12785233	2.83907e+06	9.94616e+06
11	1	3213541	1.8973e+06	1.31624e+06
11	2	10433945	2.99788e+06	7.43606e+06
12	1	5091320	2.46923e+06	2.62209e+06
12	2	8074820	2.78601e+06	5.28881e+06
13	1	15174273	3324386	11849887
14	1	1967310	1.50835e+06	458963
14	2	13427682	2.92015e+06	1.05075e+07
15	1	3529700	1.71344e+06	1.81626e+06
15	2	10270723	2.77007e+06	7.50066e+06
16	1	6565602	2.3497e+06	4.21591e+06
16	2	6621152	2653440	3967712
17	1	15389502	3.26796e+06	1.21215e+07
18	1	2958900	1.65206e+06	1.30684e+06
18	2	14696874	2.99803e+06	1.16988e+07
19	1	8267315	2.30353e+06	5.96378e+06
19	2	7921110	2.70886e+06	5.21225e+06
20	1	10660070	2.7554e+06	7.90467e+06
20	2	3052855	1.9065e+06	1.14636e+06
EMSA#3
Lane	Band	QL	BG	QL-BG
1	1	15061636	2.6831e+06	1.23785e+07
2	1	3260224	1.67825e+06	1.58197e+06
2	2	14263740	2.22532e+06	1.20384e+07
3	1	6582952	1.8558e+06	4.72715e+06
3	2	9895540	2.60095e+06	7.29459e+06
4	1	10478403	2.15876e+06	8.31965e+06
4	2	5567650	2.50332e+06	3.06433e+06
5	1	14141442	2.42466e+06	1.17168e+07
6	1	2399463	1.38261e+06	1.01685e+06
6	2	12927237	2.19668e+06	1.07306e+07
7	1	5080166	1.88335e+06	3.19682e+06
7	2	9457001	1.96664e+06	7.49036e+06
8	1	10311549	2.22023e+06	8.09132e+06
8	2	3639645	1.54542e+06	2.09423e+06
9	1	14467168	2412078	12055090
10	1	1807678	1.23618e+06	571501
10	2	13746519	2.26144e+06	1.14851e+07
11	1	2734071	1524240	1209831
11	2	12601359	2.47265e+06	1.01287e+07
12	1	4488582	1.69401e+06	2.79457e+06
12	2	7639777	2.34868e+06	5.29109e+06
13	1	14922729	2.53716e+06	1.23856e+07
14	1	1715724	1.52979e+06	185939
14	2	13373052	2.22876e+06	1.11443e+07
15	1	2515008	1.48321e+06	1.0318e+06
15	2	13992233	2.7532e+06	1.1239e+07
16	1	6395437	2.0691e+06	4.32633e+06
16	2	8599807	3.08982e+06	5.50999e+06
17	1	16416980	3.04285e+06	1.33741e+07
18	1	2037778	1.58446e+06	453314
18	2	16126978	3.04291e+06	1.30841e+07
19	1	3488515	2.26074e+06	1.22777e+06
19	2	14091512	2.81138e+06	1.12801e+07
20	1	9950699	2.36336e+06	7.58734e+06
20	2	6034806	2.51962e+06	3.51519e+06
